# Supplementary material for: Proofing Direct-Seeded Rice with Better Root Plasticity and Architecture
Source: Int J Mol Sci. 2021 Jun 4;22(11):6058. doi: 10.3390/ijms22116058 (PMC8199995; doi:10.3390/ijms22116058)
Supplement: Supplementary file 1 [file ijms-22-06058-s001.zip]

Archive with 1 entries (1 files):
- ijms-1216197-supplementary.pdf
